# Supplementary material for: Identification and Validation of UPF1 as a Novel Prognostic Biomarker in Renal Clear Cell Carcinoma
Source: Genes (Basel). 2022 Nov 20;13(11):2166. doi: 10.3390/genes13112166 (PMC9690017; doi:10.3390/genes13112166)
Supplement: Supplementary file 1 [file genes-13-02166-s001.zip]

Archive with 2 entries (2 files):
- Figure S1-S5.pdf
- Table S1.Characteristics for the 24 study participants.xlsx
